# Supplementary material for: A Mapping Review of Netnography in Nursing
Source: Qual Health Res. 2023 May 16;33(8-9):701–14. doi: 10.1177/10497323231173794 (PMC10387728; doi:10.1177/10497323231173794)
Supplement: Supplemental Material - A Mapping Review of Netnography in Nursing [file sj-xlsx-1-qhr-10.1177_10497323231173794.xlsx]

## Sheet: Blad1
					Indexed in database
Author/s	Title	Year	Country	Journal	CINAHL	MedLINE	Academic Search	PsycINFO	PubMED	Scopus	Web of Science	Open Access	Study aim/objective	NR-RAI	Area in nursing	Method	Source of data	Time spent online to collect data	Sample and Participants	ERB	Ethical consideration	Researcher involvement - Covert or Overt	Key results in study
Alang, Sirry M.; Fomotar, Marcel	Postpartum depression in an online community of lesbian mothers: Implications for clinical practice	2015	US	Journal of Gay & Lesbian Mental Health		x	x	x		x		No	to investigate how the shared experiences of lesbian birth mothers with PPD might inform clinical practice	2	Midwifery/explores the experiences of lesbians with PPD in an online forum. Two main research objectives are addressed: 1) to identify the functions and perceived benefits of the group, and 2) to investigate shared experiences among lesbians with PPD	Netnography—ethnography of online communities (Kozinets, 2010)—and content analysis (Krippendorff, 2012) were employed, observational study	read messages and follow message threads in forums	two months	forum for same sex families was one of more than 50 forums on the website. The majority of forum participants lived in the United States and in Canada. Some regular participants lived in Australia and in the United Kingdom	YES	approval for the study was obtained from the university Institutional Review Board. We also obtained permission from the moderator of the PPD group to analyze forum messages for research purposes. Informed consent could not be obtained from forum participants (also known as posters) because participants did not disclose email addresses or contact information in the forum. To protect the identity …	Covert	Feelings of isolation, invisibility, and social rejection that result from heterosexism make anonymous online forums viable sources of support for lesbians with PPD. Providers might consider researching and familiarizing themselves with some online groups to which they can refer their patients for social support. For some lesbians, online forums might be the only immediate outlet to share difficu…
Andréasson, F.; Andreasson, J.; Hanson, E	Developing a carer identity and negotiating everyday life through social networking sites: An explorative study on identity constructions in an online Swedish carer Developing a carer identity and negotiating everyday life through social networking sites: An explorative study on identity constructions in an online Swedish carer community	2018	Sweden	Ageing and Society						x		No	aimed to describe how older carers conceptualise and understand their identity as carers on a Swedish online social forum.	3	Ageing/describe how older carers conceptualise and understand their identity as carers on a Swedish online social forum	employed a netnographic study design, focusing on ‘written This information was analyzed according to the netnography referential, highlighting the main findings and grouped into subtopics: accounts resulting from fieldwork studying the cultures and communities that emerge from online computer-mediated or internet-based communications	fieldwork studying the cultures and communities that emerge from online computer-mediated or internet-based communications	April 2014 to june 2015, one year	44 people were recruited and completed the informed consent form. Participants recruited for the study represented a variety of carer experiences, . The sample included mostly retired spouses with higher formal education	YES	When selecting excerpts we have been careful not to use the most sensitive material presented but only those aspects of the discussions that are relevant for our research questions. The excerpts are originally in Swedish and have subsequently been translated into English. In order to avoid any unforeseen link between an excerpt and an individual, all names of places and people have been anonymise…	Overt/moderator of forums	The findings reveal that a change in self-perception occurs in the process through which a carer role is acquired. The presence or absence of recognition for the older carers’ capacity, knowledge and life situation is seen as filtered through the needs of the care recipient, making the carer identity into an invisible self. This is not least the case when the identity is constructed in alliance w…
Aragao, JMN; Gubert, FD; Torres, RAM; da Silva, ASR; Vieira, NFC;	The use of Facebook in health education: perceptions of adolescent students	2018	Brazil	REVISTA BRASILEIRA DE ENFERMAGEM						x		No	understand the perceptions of adolescent students regarding the use of Facebook social media in sexual and reproductive health learning in the Family Health Strategy.	1	Education/understand the perceptions of adolescent students regarding the use of Facebook social media in sexual and reproductive health learning in the Family Health Strategy	a qualitative, descriptive study developed with 96 adolescents from a public school and a private school in Fortaleza-CE who concluded an educational intervention using Facebook	Facebook messeges	Data collection took place in August 2015, following the completion of a six-week social media-mediated educational intervention between May and June 2015	96 adolescents from a public school and a private school in Fortaleza-CE who concluded an educational intervention using Facebook	YES	The study was guided by Resolution 466/12(13) and obtained approval of the Research Ethics Committee at the Federal University of Ceará. The anonymity of the adolescents was guaranteed; they were identified only by their gender and type of school in which they studied, i.e. an adolescent public school student (PUAS) or attending a private school (PRAS).	Overt	Facebook contributed to the sexual and reproductive health education in an interactive, playful and practical way, reducing the embarrassment of some adolescents to converse on the subject, and brought adolescents closer to the health service, by strengthening their bond with Health professionals. Final considerations: health professionals should recognize that such virtual spaces on the Internet…
Ari, Haasio; Mari, Salminen-Tuomaala	Suicide motives and protective factors—Contributions from a Hikikomori discussion board	2021	Finland	Issues in Mental Health Nursing		x	x	x				No	describe reasons why hikikomoris or socially withdrawn people consider committing suicide, and factors that prevent them from committing the act.	1	mental Health/describes reasons why hikikomoris or socially withdrawn people consider committing suicide, and factors that prevent them from committing the act.	2,644 anonymous messages were collected in May 2020 from a Finnish hikikomori discussion forum and analyzed using netnography and inductive content analysis.	Hikikomero discussion forum is an anonymous image board. The users can post messages and answer posts without registration	Single download	Hikikomoris, also known as socially withdrawn people, isolate from the world and spend their time using the internet, playing video games and avoiding social contacts	NO	Neither is registration needed, so anyone can read or post comments. According to Whiteman (2012), internet forums which do not need registration can be freely used for research purposes. Also Kozinets (2010) declares that this kind of material, which is freely available and anonymous, could be used for research. J€arvinen-Tassopoulos (2011) supports this opinion, but she underlines that the mate…	Covert	Suicides motives involved experiences of failure, loneliness and worthlessness, often combined with mental health problems and triggered by loss of employment or significant relationship. Lack of courage was a common reason for not committing suicide. The role of family in preventing suicide is significant, along with support from professionals. Family and individualized interventions
Baptista, N.; Pinho, J.C.; Alves, H (art saknas)	Examining social capital and online social support links: a study in online health communities facing treatment uncertainty	2021	Portugal	International Review on Public and Nonprofit Marketing						x		No	aims to generate knowledge on how OHCs can serve as platforms of social support for groups of individuals that are subject to treatment uncertainty	3	Adult nursing/ aims to generateknowledge on how OHCs can serve as platforms of social support for groups ofindividuals that are subject to treatment uncertainty	netnographic and a dual case-study approach toanalyze peer-to-peer social support interactions in OHCs where users face treatmentuncertainty	200 most recent threads in the two forums, using a webscraper	12 months	informal computer-mediated conver-sations with key active members (including forum moderators), offering comments andcreating new threads in the forums	NO	followed Kozinets’(2002) ethical guidelines for netnographic research, witha single exception. The ethical procedures included: i) disclosing the researchers’presence, affiliations, and research objectives to the OHCs and its participants; ii)securing the confidentiality and anonymity of all participants, by using pseudonymsinstead of forum’s nicknames and not disclosing the name of the OHCs iii)…	Overt	OHCs present a practical and convenient means forusers to search for health-related information concerning uncertain treatments andobtain support from people in similar circumstances. They can offer a series ofadvantages over traditional face-to-face interactions, including reduced stigmatizationdue to anonymity, allowing the discussion of private and potentially embarrassingtopics, availability …
Bayen, S.; Carpentier, C.; Baran, J.; Cottencin, O.; Defebvre, L.; Moreau, C.; Devos, D.; Messaadi, N.	Parkinson's disease: Content analysis of patient online discussion forums. A prospective observational study using Netnography	2021	France	Patient Education and Counseling						x		YES, manus	To assess the users' characteristics, discussion contents, and the atmosphere of virtual peer communities.	2	Adult Nursing/To assess the users' characteristics, discussion contents, and the atmosphere of virtual peer communities.	: A qualitative, prospective study was conducted using the Netnography method. The most popular, publicly accessible French discussion forums were investigated.	Online discussion threads from the four most visited French pwPD discussion forums (forum.franceparkinson; carenity; entrepatients; doctissimo) were integrally transcribed verbatim to be analysed regarding form and content. Inclusion criteria were messages written in French, posted during the observation period, a minimum of two people discussing a theme related to PD, and public data. Exclusion …	six mounths	Online discussion threads from the four most visited French pwPD discussion forums (forum.franceparkinson; carenity; entrepatients; doctissimo)	NO	Posts which related information that could violate rules of anonymity and confidentiality or harm people, were deleted. This study was a Non-Intrusive, Web-Based Research without any direct implication of the researchers. As the online data were public and free of access [19], the study did not need approval from the French ethical bodies.	Covert	Five user profiles appeared: leader, follower, expert, mixed, and undetermined. Common preoccupations were a lack of time and listening from the physicians’ side. Three themes emerged: managing symptoms, living with PD, and sharing illness experiences. Users sought actively for a cure to limit or stop disease evolution, using alternative and complementary therapies to optimize their daily conditi…
Bîrã, M.; Buzoianu, C.; Tudorie, G.;	Social support mediated by technology. A netnographic study of an online community for mothers	2020	Rumania	Romanian Journal of Communication and Public Relations						x		Yes	describe an online community of mothers in Romania, aiming at capturing the mechanisms of social support in the group	3	midwifery/In this study, we describe such an online community of mothers in Romania, aiming at capturing the mechanisms of social support in the group, and also, schematically, the changing norms of motherhood they are related to	The netnography (Kozinets, 2019) we conducted consisted in observing daily conversations, the mechanisms at work in the community, and interactions between members	we joined the community and took part in online interactions as regular members of the group. We then archived the gathered data, after eliminating all information that could have been considered sensitive from an ethical standpoint	Over two periods, total 3 weeks	To become a member, one had to be a mother or an expecting mother, to have been recommendSocial Support Mediated by Technology. A Netnographic Study of an Online Community for Mothers 61 ed by another group member to answer a filter question, and to agree to the rules of the group. The rules were related both to social interaction and communication (e.g. being polite), and to specific parenting o…	NO	When constructing the research design, given the obviously sensitive nature of this inves-tigation, we paid attention to several ethical concerns, based on two factors: (1) a literaturereview on ethical issues and their management in qualitative research on Facebook (Kara &Pickering, 2017; Bhatia-Lin et al., 2019; Willis, 2019); and (2) a process of decision makingwhich took into consideration th…	Covert	The paper expands on a four-dimensional analysis of social support – informational, emotional, affirmational, and instrumental components (Langfort et al., 1997; Leger & LeTourneau, 2015). It then introduces the results of the netnography we conducted in the context of a three-week data gathering period in the observed community. We suggest that the physiognomy of support we observed is related t…
Bjorkman, A; Salzmann-Erikson, M;	The bidirectional mistrust: Callers' online discussions about their experiences of using the national telephone advice service	2018	Sweden	INTERNET RESEARCH		x	x			x		No	to explore and describe online communication about the experiencesand attitudes toward Swedish Healthcare Direct, a national telephone advice nursing (TAN) service.	1	adult nursing/ The purpose of this paper is to explore and describe online communication about the experiences and attitudes toward Swedish Healthcare Direct, a national telephone advice nursing (TAN) service.	A descriptive research design was adopted using a six-step netnographic method. Three Swedish forums were purposefully selected and data from the virtual discussions were collected	three largest forums would be able to provide rich content. Due to the integrity aspects of the posters, we chose to keep the names of the forum cloaked	The purposeful sample from the forums in a single download	Three Swedish forums were purposefully selected and data from the virtual discussions were collected	NO	All the data originated from open-access web pages, and none of the forums required any login or password. Moreover, no interaction with the forum posters took place, meaning that this cross-sectional observational study does not constitute human subject research. However, out of respect for the posters, their nicknames and the specific forum names have not been made public. Fictional nicknames a…	Covert	Findings Three themes emerged: expectancy and performativity of the nurses, absurdity in accessibility and the scrutinizing game. The most prominent finding was the scrutinizing game, which included aspects of bidirectional mistrust from both nurses and callers. Another salient finding was the attitudes that callers held toward nurses who used a technique interpreted as passing the buck. Research…
Botelle, R.; Willott, C.;	Birth, attitudes and placentophagy: A thematic discourse analysis of discussions on UK parenting forums	2020	UK	BMC Pregnancy and Childbirth						x		Yes	explores the discourse produced on two UK internet forums regarding the practice of placentophagy and how opinions are expressed, discussed, debated and created through forum participation	1	Midwifery/ explores the discourse produced on two UK internet forums regarding the practice of placentophagy and how opinions are expressed, discussed, debated and created through forum participation	conducted using thematic discourse analysis applied to posts in forum threads found on two UK-based parenting discussion forums, Mumsnet and Netmums. Thematic analysis is a method for identifying, analysing, and reporting repeated patterns of meaning across a dataset	Threads were chosen by using the search function on both forums to search for “placentophagy”, “placenta eating”, “placenta encapsulation” and “eat placenta”. Any duplicates or threads not related to the research aims were removed. Threads were converted to plain text and anonymised.	A singel download on Mumsnet and Netmums open forums	Mumsnet and Netmums	NO	Due to this the analysis is aggregated into broader themes with no reference to usernames to protect the identities of users. Any quotations containing information that could potentially be identifying have been modified without changing the sentiment. Otherwise all quotes appear with the same emphasis, spelling, grammar and use of emojis that they originally contained. No ethical approval was re…	Covert	Three main themes were identified: women recounted predominantly positive attitudes towards their own experiences of placentophagy, and they were respectful of others’ views and experiences; some had negative views, particularly around the concept of disgust, but again, they were respectful of others’ experiences. By far the most common method of consumption of the placenta was encapsulation.
Boursier, V.; Gioia, F.; Coppola, F.; Schimmenti, A (art. Saknas)	eHealth content-sharing and emotional support among Italian parents of children with Down Syndrome: A qualitative report	2022	Italy	Journal of Intellectual and Developmental Disability						x		No	explore the content and functioning of an Italian Online Community comprising parents of children with Down Syndrome	1	Disability/explored the content and functioning of an Italian OC comprising parents of children with Down Syndrome	a netnographic method, data were analysed through the Latent Thematic Analysis	A total of 46 relevantforum threads were extracted and 971 public commentswere collected	A singel download on OC forum	Italian OC comprising parents of children with Down Syndrome	YES	Thirdly, this study was conducted in accordance with the international ethical standards concerning the use of the Internet as a research platform (Bassett & O’riordan, 2002; Bruckman, 2002; Thelwall & Wilkinson, 2010) and the ethical guidelines for psychological research laid down by the Italian Psychological Association (AIP). The study was approved by the first Author’s University Research Eth…	Covert	Five main themes emerged: the e-group, the child, prescriptive knowhow, being a parent, and personal experience across time. The findings illustrated the complex relationship between parents and children with Down Syndrome within the OC, exploring psychological themes recurring in parents of children with Down Syndrome. Within the e-group, special children and parental challenges can be described…
Bridges, N.; Howell, G.; Schmied, V.	Breastfeeding peer support on social networking sites	2018	Australia	Breastfeeding Review	x					x		No	describe the nature of breastfeeding peer support that members seek and receive via closed Facebook groups facilitated by the Australian Breastfeeding Association (ABA). T	2	Midwifery/the purpose of this study was to describe the nature of breastfeeding peer support that members seek and receive via closed Facebook groups facilitated by the Australian Breastfeeding Association (ABA)	quantitative data collection for this netnography was undertaken by the researchers following the activities of 15 individual ABA-sanctioned closed Facebook groups	The dataset included 778 wall posts that were coded as 165 (21%) queries and 613 (79%) shares	4 weeks	data collection for this netnography was undertaken by the researchers following the activities of 15 individual ABA-sanctioned closed Facebook groups.		Not mentioned	Covert	The findings presented explore the characteristics and contents of the queries and comment responses, illustrating how Facebook can be used to provide social support in addition to learning and coping strategies in this online community.
Cano‐hila, A.B.; Argemí‐baldich, R.;	Early childhood and lockdown: The challenge of building a virtual mutual support network between children, families and school for sustainable education and increasing their well‐being	2021	Spain	Sustainability						x		Yes	presents and analyses forms of digital reciprocity and solidarity among pre-primary education children, families, and teachers, by presenting a case study of the parents’ WhatsApp class groups and a collaborative YouTube channel	3	Covid pandemic/presents and analyses forms of digital reciprocity and solidarity among pre-primary education children, families, and teachers, by presenting a case study of the parents’ WhatsApp class groups and a collaborative YouTube channel.	a qualitative text analysis was carried out [57] (p. 341) which inductively examined how a group of parents from an early childhood education class created the WhatsApp and the private and collaborative YouTube channel “Cargol Treu Banyes”	the online channels used were the WhatsApp group of the “Snail” class and the YouTube channel “Cargol Treu Banyes”. Following the grounded theory model, based on a coding process divided into three moments [58,59], the data analysis, developed with the qualitative analysis software NVivo 12,	4 months	Participants were 25 pupils, aged 3 and 4, who were in the first year of preschool education during the 2019–2020 academic year, and their families, from a subsidized school in the Bonanova neighborhood (Sarrià-Sant Gervasi district) in Barcelona. Non-probability sampling was chosen for accessibility and convenience. Of the 25 families, 22 mothers and 15 fathers took part in these virtual network…	YES	Institutional Review Board Statement Not applicable. Informed Consent Statement Informed consent was obtained from all subjects involved in the study.	Overt	Both digital spaces created by parents have become a network of mutual support. It has had multiple positive impacts: (i) providing and receiving social support; (ii) generating dynamics of reciprocity and empowerment; and (iii) activating values that generate a sense of community (feeling of belonging, trust, etc.). The case study shows how virtual networks increase the subjective well-being of …
Cuomo, M.T.; Tortora, D.; Giordano, A.; Festa, G.; Metallo, G.; Martinelli, E.	User-generated content in the era of digital well-being: A netnographic analysis in a healthcare marketing context	2020	Italy	Psychology and Marketing						x		No	show the impact of user-generated content on the pursuit of personal well-being.	3	eHealth/ this paper shows the impact of user‐generated content on the pursuit of personal well‐being	Two distinct timescale and methodological phases were required to verify the research hypothesis. The first phase consisted of netnographic analysis (Kozinets, 2002, 2012, 2015). Netnographic analysis offered an empathic approach to qualitatively analyze publicly accessible data from user conversations on cancer blogs, forums, and social media to derive community insights (Brem & Bilgram, 2015). …	844 topical single opinions were gathered from various forums using the keyword skin cancer. Qualitative content analysis (Hsieh & Shannon, 2005; Mayring, 2000) enabled the reconstruction of the skin cancer narratives of Internet users. In the second phase of the study, the research hypothesis was further investigated using data from an online survey of oncologists and healthcare professionals. C…	two monthsX2	publicly accessible data from user conversations on cancer blogs, forums, and social media to derive community insights, and questionnaire collected data on professionals’ participation in and support of patients’ use of social networks or online cancer communities	NO	not mentioned	Covert phase I, overt phase II	this paper shows the impact of user‐generated content on the pursuit of personal well‐being. The linkages between new forms of knowledge, business, and innovation are highlighted. Based on an analysis of the emerging concept of systems medicine, this paper focuses on the dimension of participation. A data‐driven approach is adopted, and the data, information, knowledge, and wisdom framework is us…
de Gagne, J.C.; Koppel, P.D.; Park, H.K.; Cadavero, A.; Cho, E.; Rushton, S.; Yamane, S.S.; Manturuk, K.; Jung, D.;	Nursing students' perceptions about effective pedagogy: Netnographic analysis	2021	US	JMIR Medical Education					x	x		Yes	to explore health profession students' perceptions of whether their learning experiences were associated with good or bad pedagogy during asynchronous discussion forums.	1	nursing education/The aim of this study was to explore health profession students’ perceptions of whether their learning experiences were associated with good or bad pedagogy during asynchronous discussion forums	A netnographic qualitative design was employed in this study	The data were collected on February 3, 2020 by exporting archived data from multiple sessions of a graduate-level nursing course offered between the fall 2016 and spring 2020 semesters at a large private university in the southeast region of the United States. Each student was a data unit. As an immersive data operation, field notes were taken by all research members. Data management and analysis…	A singel download	A total of 634 posts were generated by 153 students identified in the dataset. Most of these students were female (88.9%). From the 97 categories identified, four themes emerged: (T) teacher presence built through relationship and communication, (E) environment conducive to affective and cognitive learning, (A) assessment and feedback processes that yield a growth mindset, and (M) mobilization of…	YES	This project was reviewed and declared exempt by the Duke University Institution Review Board (Pro00104522).	No information avaible	T) teacher presence built through relationship and communication, (E) environment conducive to affective and cognitive learning, (A) assessment and feedback processes that yield a growth mindset, and (M) mobilization of pedagogy through learner- and community-centeredness. The themes that emerged from our analysis confirm findings from previous studies and provide new insights. Our study highligh…
Dehkhoda, A.; Owens, R.G.; Malpas, P.J.;	A Netnographic Approach: Views on Assisted Dying for Individuals With Dementia	2022	Australia	Qualitative Health Research						x		No	explore how the practice of assisted dying for people with dementia is conceptualized and understood using the shared narratives of online contributors	2	Dementia/explored how the practice of assisted dying for people with dementia is conceptualized and understood using the shared narratives of online contributors	Netnography, or online ethnography, is one prime example. Netnography is a qualitative research methodology based on observations of technologically mediated communication	A thorough screening of a wide range of online sites was carried out to find the most relevant communities that address assisted dying and dementia.	20 months	By the time that the data gathering concluded, the number of people who followed or liked these Facebook communities varied from 3,247 for the smallest community to 322,961 for the most active community. Furthermore, contributing to these “open” advocacy communities may not necessarily suggest that contributors are unanimously in favor of assisted dying in principle as none of the communities req…	NO	The University of Auckland Human Participants Ethics Committee (UAHPEC)—who approve research projects through a peer-review process—exempt researchers using published or publicly available data from requiring ethics approval1 (UAHPEC, 2019). It has been argued that when data are collected anonymously in the public domain/online communities (certainly the case for our communities), informed consen…	Covert	Results reflected four central themes and five subthemes: understanding dementia; understanding assisted dying laws; caregivers’ feelings; and moral/personal dilemmas. Findings reveal that the majority of communities’ contributors fear developing dementia. They support the provision of advance euthanasia directives—written by competent patients—to prevent unnecessary suffering, and protect patien…
do Vale, PRLF; Cerqueira, S; Santos, HP; Black, BP; Carvalho, ESD;	Bad news: Families' experiences and feelings surrounding the diagnosis of Zika-related microcephaly	2019	Brazil	NURSING INQUIRY		x	x			x		Yes	understand the experience and perceptions of families with infants diagnosed with Zika-related microcephaly	2	Epicemic/understand the experience and perceptions of families with infants diagnosed with Zika-related microcephaly	Netnography, a form of ethnography, is a methodology used to focus on online communities such as YouTube that use computer-mediated communications as a source of data to understand and create a representation of a phenomenon	YouTube videos focusing on families affected by Zika virus and subsequent diagnosis of microcephaly, which we gathered in three stages	10 mounths	we initially used iconographic analysis. Iconography refers to the analysis of visual language, considering images as symbols that transmit feelings and meanings about the phenomenon in question (BiancoFeldman & Leite, 1998). The iconographic analysis consisted of four steps. First, we viewed the full video, without audio or subtitles.	YES	The use of data for this study was deemed acceptable by the Research Ethics Committee of the State University of Feira de Santana (protocol # 2.178.649; Certificate of Presentation for Ethical Appreciation # 67435817.0.0000.0053) and fulfilled the criteria for the reutilization of copyright-protected information. We followed the regulations for acceptable use according to Brazilian statutes, Reso…	Covert	We identified three themes: (a) experiencing the news of a diagnosis of Zika-associated microcephaly; (b) experiencing feelings and expectations of the ‘imperfect’ child; and (c) seeking to understand microcephaly to care for the child. We found that families experienced distressing feelings of shock, sadness, hopelessness, and pain, while dealing with emerging and sometimes conflicting informati…
Ellinghaus, C.; Truss, K.; Liao Siling, J.; Phillips, L.; Eastwood, O.; Medrano, C.; Bendall, S.;	“I'm tired of being pulled from pillar to post”: A qualitative analysis of barriers to mental health care for trauma-exposed young people	2021	Australia	Early Intervention in Psychiatry								YES	examine the barriers in seeking mental health care faced by trauma-exposed young people through a qualitative analysis of online forums where individuals discuss and seek informal support for trauma.	2	mental Health/examine the barriers in seeking mental health care faced by trauma-exposed young	This study used a qualitative, netnographic design, following the six-step LiLEDDa framework, developed for the analysis of online forums. Posts about trauma written in 2016 from five Internet forums targeting young people were included and analysed via thematic analysis	five eligible online forums consistently came up in the search results. Two of these were based in Australia, two in the United States, one in the United Kingdom, and one was international. We determined that a point of saturation had been reached on account of no new eligible forums emerging in the results. Threads within each forum were included for analysis if the lead post: was written in Eng…	two week period	In an attempt to capture a youth sample, any threads where the lead poster could clearly be identified as an individual over 25 years of age or below 13 years of age were excluded. Explicit demographic data, including precise geographical information, was unavailable as posters were anonymous.	YES	The current study was purely cross-sectional and observational, analysing data from a publically available source without any intervention or interaction with forum posters. The study was therefore not considered human subject research and consent was not required, a common perspective in Internet research scholarship he current study was purely cross-sectional and observational, analysing data f…	Covert	Barriers to mental health care for trauma-exposed young people were categorized into two interrelated themes: (a) structural and (b) relational barriers. Structural barriers related to practical challenges faced when accessing and engaging with mental health services. Relational barriers focused on interpersonal relationships with mental health service providers and how these influenced experienc…
Eriksson, Henrik; Christiansen, Mats; Holmgren, Jessica; Engström, Annica; Salzmann‐Erikson, Martin;	Nursing under the skin: a netnographic study of metaphors and meanings in nursing tattoos.	2014	Sweden	Nursing Inquiry	x	x	x	x		x		No	to present themes in nursing motifs as depicted in tattoos and to describe how it reflects upon nursing in popular culture as well as within professional nursing culture.	1	Nursing Culture/ The aims of this study were to present themes in nursing motifs as depicted in tattoos and to describe how it reflects upon nursing in popular culture as well as within professional nursing culture.	An archival and cross-sectional observational study was conducted online to search for images of nursing tattoos that were freely available, by utilizing the netnographic methodology	The 400 images were analyzed in a process that consisted of four analytical steps focusing on metaphors and meanings in the tattoos	A single download no limitations in timeline	As we were targeting tattoos in this study, we used the most commonly used search engine on the Internet, www.google.com, using the search terms ‘tattoo’ and ‘nurse’. We filtered for images, with safe search deactivated (http://www.google.se/search?q=tattoo+nurse&safe=off&source=lnms&tbm=isch&sa=X&ei=qtXIUYGVOeGF4AS254A4&ved=0CAkQ_AUoAQ&biw=1366&bih=606). As there were numerous hits, it was not p…	NO	The data collection and presentation of the findings are sub_x0002_ject to the principles of international ethical standards for conducting covert archival and cross-sectional observational studies in openly accessible online forums (Bassett and O’Riordan 2002; Bruckman 2002; Walther 2002; Enyon, Sch_x0002_roeder and Fry 2009; Wilkinson and Thelwall 2010). No Nor_x0002_dic research ethics regulat…	Covert	he findings present four themes: angels of mercy and domination; hegemonic nursing technology; embodying the corps; and nurses within the belly of the monster. The tattoos serve as a mirror of popular culture and the professional culture of nurses and nursing practice within the context of body art. Body art policy statements have been included in nursing personnel dress code policies. Usually th…
Eriksson, Henrik; Salzmann ‐ Erikson, Martin;	The digital generation and nursing robotics: A netnographic study about nursing care robots posted on social media.	2017	Sweden	Nursing Inquiry	x	x	x	x		x		No	to present the functionality and design of nursing care robots as depicted in pictures posted on social media.	1	Nursing robots/The aim of this study was to present the functionality and design of nursing care robots as depicted in pictures posted on social media.	A netnographic study was conducted using social media postings	One hundred and Seventy-two images were analyzed using netnographic methodology.	three years	We used FACE’s platform Pulsar (http://www.pulsarplatform.com), which helps users to analyze the content of social media over sev_x0002_eral platforms. Postings on social media, such as microblogs, social networks, forums, news and blogs, were collected via the Alchemy streaming application programming interface (API) using the keywords nurse robot, nurse robots, nursing robot, nursing care robot…	NO	Principles of ethical standards for conducting research using online, open-access, social media platforms that do not require any login or password and are fully accessible have been applied	covert	The findings show that nursing care robots exist in various designs and functionalities, all with a common denominator of supporting the care of one's own and others' health and/or well-being as a main function. The results also show that functionality and design are influenced by recent popular sci-fi/cartoon contexts as portrayed in blockbuster movies, for example. Robots'designs seem more infl…
Eriksson, Henrik; Salzmann‐Erikson, Martin	Supporting a caring fatherhood in cyberspace - an analysis of communication about caring within an online forum for fathers.	2013	Sweden	Scandinavian Journal of Caring Sciences			x			x		No	The aim was to describe communication about caring activities for infants among men who visited an Internet-based forum for fathers and elaborate on the dimensions of support available in the forum.	1	caring culure/he aim was to describe communication about caring activities for infants among men who visited an Internet-based forum for fathers and elaborate on the dimensions of support available in the forum	An archival and cross-sectional observational forum study was undertaken using principles for conducting ethnographic research online: “nethnography”.	A total of 1203 pages of data from an Internet forum for fathers were gathered and analysed.	The dumping procedure was made cross-sectional from the forums’ most recent posting and backwards. We estimated that 10 pages of threads would provide an appropriate amount of data for an in-depth analysis. The data amounted to a total of 200 threads, equal to 1203 pages. Links and pictures were excluded. During the gathering and dumping of posts, analyticalmemos were made	we located an online strings in combinations of ‘‘fathering’’, ‘‘fathers’’, ‘‘father_x0002_hood’’, ‘‘support’’ and ‘‘online’’, ‘‘forum’’ and ‘‘communit arena that would be suitable to answer the research ques_x0002_tion. We adopted four inclusion criteria for selecting forums: written in a Scandinavian language that was understood by both of the researchers, highly relevant to the research questi…	NO	The data collection and presentation of the findings are subsequent to the principles of international ethical stan_x0002_dards (29–31). Although the study data are publicly available, guidelines from the Nordic Research Councils have been considered, including respecting the anonymity of the posters.	covert	Support for a caring fatherhood in cyberspace can be understood as fathers’ communicating encouragement, confirmation and advice. The findings show that important ways of providing support through the forum included a reciprocal sharing of concerns – how to be a better father – in relation to caring for an infant. Concerns for their child’s well-being and shared feelings of joy and distress in ev…
Eriksson, Henrik; Salzmann-Erikson, Martin;	Twitter discussions about the predicaments of robots in geriatric nursing: Forecast of nursing robotics in aged care	2018	Sweden	Contemporary Nurse	x	x	x	x		x		No	aims at analysing the ongoing discussions on the internet microblog Twitter and offers some coming predicaments regarding developments in geriatric nursing regarding nursing robots	1	nursing technology/ This study aims at analysing the ongoing discussions on the internet microblog Twitter and offers some coming predicaments regarding developments in geriatric nursing regarding nursing robots	Data were retrospectively collected from Twitter. 1322 mentions were included in the final analyses, where principles of interpreting data by using netnography were utilized	Data were retrospectively collected from Twitter. 1322 mentions were included in the final analyses, where principles of interpreting data by using netnography were utilized	Twitter data were retrospectively collected between January 2014 and February 2016.	In nursing the first netnographic studies started to appear in the early 2000s and a methodical outline for nursing – (1) literature review and identification of the research question(s); (2) locating the field(s) online; (3) ethical considerations; (4) data gathering; (5) data analysis and interpretation; and (6) abstractions and trustworthiness – was presented a decade later (Salzmann-Erikson &…	NO	A fully accessible, open-access, social media platform that does not require any login or password were used, and principles of ethical standards for conducting online research were applied	Covert	Many ideas are presented expressing functional, psychological and social aspects of robots in nursing care. Most postings come from metropolitan cities around the globe. The discussion focuses on market-driven, science fiction solutions for aged care. Twitter users overall seem to be positive using various nursing robots in aged care. These discussions offer a window into the attitudes and ideas …
Fayn, M.-G.; des Garets, V.; Rivière, A.;	Collective empowerment of an online patient community: conceptualizing process dynamics using a multi-method qualitative approach	2021	France	BMC Health Services Research						x		Yes	examine the motivations that drive chronically ill patients to engage in an individual and then collective empowerment process.	2	Patient empwernment/The aim of this study is thus to build a better understanding of the nature of patients’ collective empowerment and the processes underlying it	Methods: The first qualitative study involves four semi-structured interviews with experts. The second is a netnographic study carried out over a year on an online forum for people with thyroid disease. The latter has two phases: an immersion phase followed by one that traces the path of 21 forum members from their first message to their recognition as active members or even forum moderators.	The qualitative data analysis method is based on a manual thematic content analysis (intra- and inter-interview) [67] and derived from the Spiggle framework [68], which involves several distinct operations to organize data, extract meaning, and arrive at conclusions. Specifically, the first operation, categorization, consists of identifying a chunk or unit of data (theme) as belonging to, represe…	Six mounths	The study was carried out in a French online patient forum called “Vivre sans thyroïde (Living without a thyroid)” (VST), one of the most documented and active patient groups in France in terms of messages exchanged. Dedicated to thyroid conditions, which affect one in 12 people,Footnote2 the forum distinguishes itself through its site architecture and educational features. The 485,000 messages o…	YES	We followed the ethical criteria defined by Kozinet [32] and Convery et al. [71] for the netnography. In addition to the authorization letter we obtained from the President of the “Vivre sans thyroïde” forum to carry out the netnography, we also individually contacted each of the 21 forum members we followed. We informed them about the research, how it would be carried out, and its objectives. Th…	Covert	We were able to identify the different stages of the collective patient empowerment process and the criteria for progression though this process. Specifically, the first study sheds light on the unmet individual and collective needs of the patients. The second emphasizes the essential role of active contributors and their impact on the growth and power of the community.
Gatrell, Caroline	Boundary creatures? Employed, breastfeeding mothers and ‘abjection as practice’	2019	UK	Organization Studies				x				YES	Contributes to theory on maternity, embodiment and organizations through advancing a contemporary theory of ‘abjection as practice’ in relation to breastfeeding and employment	3	Maternity	the paper thus draws upon a qualitative, ‘netnographic’ analysis of online public health advice and breastfeeding discussion groups as an optimum research method for reaching this group	Given my intention to explore the experiences of breastfeeding workers through internet correspondence, I undertook broad searches using keyword search terms such as ‘breastfeeding and work’, ‘breastfeeding and employment’; ‘breastfeeding and policy’. Just over 1,000 items on breastfeeding and paid work, posted between 2009 and 2013 from a range of open access sites, were selected. Most derived f…	four years	Criteria for inclusion in the study were a requirement for users to be discussing breastfeeding in relation to employment (rather than in general terms) and for individual posts to be part of wider group conversations. It is difficult to make assumptions about social class of users based on website usage (although it is known that middle-class women are more likely than others to consult ‘expert’…	NO	In keeping with the ethical commitments of the study to ensure anonymity of data, and following the guidance of Eriksson and Kovalainen (2008, p.106) which recommends ‘stripping all identifying information’ from netnographic data used in research, any personal details which might identify respondents are excluded.	covert	n exploring the position of breastfeeding workers, the paper observes how breastfeeding women occupy an uncomfortable space on the borders between health ideals of ‘proper’ mothering and organizational notions of ‘good’ worker. The situation of breastfeeding employees is rendered ambiguous and such uncertainties invoke co-worker antipathy. Co-worker hostility towards breastfeeding colleagues appe…
Giles, Emma L.; Holmes, Matthew; McColl, Elaine; Sniehotta, Falko F.; Adams, Jean M.;	Acceptability of financial incentives for breastfeeding: thematic analysis of readers' comments to UK online news reports.	2015	UK	BMC Pregnancy & Childbirth		x	x					Yes	examines opinion towards financial incentives for breastfeeding using reader responses to UK on-line media coverage of a study undertaken in this area.	3	Midwifery/This paper examines opinion towards financial incentives for breastfeeding using reader responses to UK on-line media coverage of a study undertaken in this area	Acceptability of financial incentives for breastfeeding: thematic analysis of readers' comments to UK online news reports.	Readers comments Thirteen articles met the criteria for inclusion: six original news articles, six editorial pieces and one follow-up article reporting ministerial response to the incentive programme	two months	All reader comments on included articles were copied and pasted directly from the news websites into a word processing package and then uploaded into NVivo QSR 10 software for storage and analysis.	YES	The comments analysed here were not provided for research purposes, and commenters are not aware that we have used them for this. They have, therefore, not provided informed consent to take part in the research. However, comments were posted on publically available websites, and commenters were made aware that others could view their comments [83] (see DailyMail.co.uk). We sought permission from …	covert	Nine analytical themes were identified, with a majority view that financial incentives for breastfeeding are unacceptable. These themes cover a range of opinions: from negligent parents unable to take responsibility for their own actions; through to psychologically vulnerable members of society who should be protected from coercion and manipulation; to capable and responsible women who can, and s…
Gün, Canan Sümeyra; Şenol, Selmin;	How Parents of Children with Cancer Seek Information Through Online Communities: A Netnography Study	2019	Turkey	Journal of Pediatric Research		x	x					Yes	to examine how parents of children with cancer seek information through online communities, using netnography methods from qualitative study types.	2	Cancercare/examine how parents of children with cancer seek information through online communities,	The study was carried out through two online communities where parents of children with cancer in Turkey communicate with each other.	research analysis was carried out in accordance with the principles of coding and analysis adapted from the netnography method of Kozinets (19). The data were evaluated by two researchers. After reading all posts in the sample more than once, the researchers identified three main themes: (1) “disease” posts, (2) “treatment and side-effects” posts, and (3) “non-treatment” posts. Based on these the…	Two months	The shared content in this data included members’ information-seeking and support-seeking approaches regarding cancer (questions, answers, and experiences). A total of 580 posts were sent in the study period	YES	Ethics Committee Approval: Ege University Health Sciences Scientific Research and Publication Board; 270-2017. Informed Consent: Permissions of the moderators were obtained before the shares of the two network groups in this study were evaluated within the scope of the research. Personal privacy and parental nicknames were not shared.	Covert	Accordingly, three themes were defined in terms of codes as follows: “disease,” “treatment and side effects”, and “non-treatment” posts. The themes of “disease” and “treatment and side effects” included questions in which the parents were seeking information, whereas the theme of “non-treatment” mostly included posts in which the parents were seeking emotional support from other parents in the co…
Holmgren, J., Eriksson, H., & Tegnestedt, C.	Global nursing as visualised on the internet: a netnographic analysis of the emerging global paradigm in nursing.	2018	Sweden	Contemporary Nurse	x	x	x	x		x	x	No	to describe how global nursing as a concept is visualised in images on the internet.	1	Global nursing	A cross-sectional observational design based on netnographic methodology was conducted; qualitative inquiry	Online images	No data, snapshot	The dataset was collected on one specific occasion, 10 July 2017, and generated a total of 973 image	NO	No; discussed	Covert	Academic discourse * global nursing seems to represent an academic discourse as visualised in the images. * images represent people who are gathered at and attending scientific conferences in what seem to be official placesin larger spaces	Nursing activities in authentic contexts * The overall focus is placed on nurses in action, drawn from all over the world with a variety of backgrounds and appearances. However, the nurses are still mostly women, but of all ages. The nurses are portrayed as authentic in environments that appear to reflect actual and realistic nursing contexts	Approach to targeting sustainability * symbols of sustainability were signalled through the images that were analysed. The majority of the images portray globes in different shapes and colours, often in blue tones, being ‘cared for’ by people of various ethnic backgrounds
Hutson, M. M., Hosking, S. M., Mantalvanos, S., Berk, M., Pasco, J., & Dunning, T.	What injured workers with complex claims look for in online communities: netnographic analysis	2022	Australia	Journal of medical internet research	x				x	x	x	Yes	to explore what people who sustain work-related injuries may seek from online communities. The study highlights potential opportunities for improved engagement with insurance case management practice.	3	work related injuries	Netnographic; cross-sectional; Code development was an iterative, multistage process, including attribute coding, descriptive coding, and modified versus coding, following a process described by Saldana	Material was sourced from a variety of publicly available forums or message boards;	No data. Data was produced in messages ranging between 2006-2019	141 people were engaged in discussion across 47 threads housed on 4 Australian forums.	NO	The study design was observational, not participatory, and used only publicly available archival data. The researchers did not elicit information from participants or participate in discussion. We considered the position of Eysenbach and Till [12] in the development of our methodology, aiming to reduce intrusiveness through passive analysis of anonymous, publicly available data. Our intention was…	Covert	Seeking Justice: * It appeared that individuals desired validation from members of their community—they described acknowledgment of their situation or difficulty by another as validation * Individuals talked generally about the importance of acknowledgment or an apology following a work-related injury * Although some sought financial recompense for their injury, many others noted that an acknowle…	Information * difficulty with navigating complex medicolegal systems, or alluded to having difficulty with interpreting information provided by insurance companies or the workplace Human Resources department. Some workers displayed frustration directed toward insurers or their agents	Connection * Many appeared to be motivated by connection and relationship with other members of the community in an altruistic way , although others described emotional needs that had been unmet by the system or other stakeholders within the formal system As individuals developed trust and rapport within the community, they turned to other members of the community for justice, information, connec…
Johansson, T., & Andreasson, J.	The web of loneliness: A Netnographic study of narratives of being alone in an online context.	2017	Sweden	Social Sciences						x		Yes	to investigate experiences of loneliness and related themes in the context of online communication.	1	Loneliness	explorative approach using netnographic and case-study-based approach, this article focuses on online narratives and stories of loneliness; inductive coding	Blogs	No data	Three bloggers	NO	During our work with analysing the material, we initially tried to contact the bloggers for informed consent, but we did not succeed in establishing a satisfactory contact with all three bloggers. Therefore, we chose to use another strategy to conceal and protect the blogger’s identities, even though the blogs can be viewed as public communications. In order to minimise the risk of inconvenience …	Covert	The Poetics of Loneliness * The entry can be read as an attempt to deal with sorrow, but it is also an attempt to piece together this experience with the poetics of life, through songs, poetry and art. * is that there are different experiences and understandings of loneliness. She introduces the blog by explaining that it focuses on thoughts on life and how to live your life well, as well as hard…	Diagnosed for Loneliness and Self-Harm * a category of blogs that are related to different psychiatric diagnoses, in which the bloggers often present themselves as “diagnosed” * A key feature of the self-presentation in this blog is the ambivalent relationships to others, and the somewhat vague or fluid perception of “normality”.	Family Life and Loneliness * questions concerning loneliness and family life. Concerning idealized and normative perceptions of families, the heterosexual nuclear family is still the predominant socio-cultural conception of what a family is and should be. * This blog starts with a description of Robert’s experiences of going through divorce and gradually losing contact with his children.
Keeling, D. I., Laing, A., & Newholm, T.	Health communities as permissible space: supporting negotiation to balance asymmetries.	2015	UK	Psychology & Marketing						x		No	to examine negotiation in online health communities.	2	Ehealth support	an online ethnographic approach; Qualitative content analysis of the selected threads was combined with simple discourse analysis of the interactions between members to offer ethnographic insight	Forum threads and online member check interviews	Discussions within identified threads were tracked for six months.	In the depression forum, “Zoloft help!” (351 posts) and “Effexor XR and memory loss” (171 posts) were selected. In the diabetes forum, “Metformin dose regime and grumpiness-help?!” (37 posts) and “Statin drug side effect” (56 posts) were selected. In the prostate cancer forum, “Laparascopic RP – Big success so far” (81 posts) and “VIT D3” (104 posts) were selected. In the breast cancer forum, “An…	NO	No. Not discussed	Covert	* Community context as permissible space Communities, thus, connect members to the wider medical and lay debates. Critiques are supported by lay references to and discussion of peer-reviewed research of a wide breadth and depth.	* The naturalistic negotiation process Interactions were observed as they naturally occurred: how ideas are introduced; who reads and occupies the spaces; on whose authority are contributions permitted, welcomed, or discouraged; and how experiences are shared and (in)validated	* Negotiation outcomes Community narratives illuminate the perceived value of community negotiations to the everyday lives of contributors. Thus, of importance for the informants within this study was to develop a voice within the consultation. That is, patients want to feel that they can raise their concerns or preferences in such a way that they are acknowledged by the health care professional.
Kendal, S., Kirk, S., Elvey, R., Catchpole, R., & Pryjmachuk, S.	How a moderated online discussion forum facilitates support for young people with eating disorders.	2017	UK	Health Expectations		x	x	x	x	x	x	Yes	to explore how young people used a youth-orientated, moderated, online, eating disorders discussion forum	1	Adolecent mental health	Netnographic approach; thematic anlaysis; cross-sectional	400 messages	Cross sectional; August– November 2012	Posts appeared on the forum organized into broad topic areas using the forum. This left seven topics, containing 119 unique usernames, 97 threads (i.e. subtopics) and 420 messages.	YES	Yes. We obtained ethical approval for this study in March 2012 from the UK NHS National Research Ethics Service and the University of Manchester Research Ethics Committee.With the charity’s permission, we collected all messages posted during	Covert	* Taking on the role of mentor: Forum users offered mentorship in the form of advice and encouragement, seemingly drawing on lived experiences of eating disorders. * The online forum as a safe space: a trusted environment for individuals to talk about isolation, fear, shame or despair in an atmosphere of mutual support and acceptance.	* Friendship within the online forum: Forum friendships offered emotional support and companionship. Messages were humorous, expressed excitement or described ordinary events without reference to problems with eating. * Flexible help: environment had the flexibility to respond to the needs of people at different points on a helpseeking journey. Although asynchronous, the forum was open all the ti…	* Messages also described finding effective help outside mental health services: For people in recovery, the forum appeared to help by facilitating mutual support and encouragement. It was common for forum users to refer to an inner voice that told them not to eat and made them feel guilty if they did.
Lawless, M. T., Archibald, M., De Plaza, M. A. P., Drioli-Phillips, P., & Kitson, A.	Peer-to-peer health communication in older adults’ online communities: Protocol for a qualitative netnographic study and co-design approach.	2020	Australia	JMIR Research Protocols					x	x	x	Yes	to use a two-phase, web-based ethnographic (netnography) and co-design approach to explore specific health care and self-care topics that older adults discuss in a UK-based online community and how peer supporters respond to these queries with informational and/or social support and engage with stakeholders to define the needs and requirements for new ICT-based interventions capable of reducing s…	2	Older peoples care	two-phase approach, beginning with an in-depth qualitative netnographic study (constructivist grounded theory approach) followed by a series of co-design workshops with health care consumers and service providers to synthesize design materials and propose novel ICT interventions.	Posts from online forums on a publicly accessible UK-based entertainment and lifestyle website and social network explicitly targeting older people.	data collection for the first phase began in April 2020. The second phase of the study is expected to begin in late 2020. This study is due to be completed by the end of 2021.	a publicly accessible online community for peer supporters	YES	Ethical approval was obtained from the Flinders University Social and Behavioral Research Ethics Committee	Overt	RESULTS: Data collection for the first phase of the study began in April 2020, approximately 100 days after the WHO was notified of the first cases of COVID-19 in China’s Hubei province [93]. We plan to collect data (ie, forum posts and responses in relevant discussion threads) continuously until October 2020 using observational netnography techniques. The second phase of the study will commence …
Lawless, M. T., Hunter, S. C., Pinero de Plaza, M. A., Archibald, M. M., & Kitson, A. L.	“You Are By No Means Alone”: A Netnographic Study of Self-Care Support in an Online Community for Older Adults	2022	Australia	Qualitative Health Research		x	x		x		x	No	*to examine how publicly accessible online community for older adults was used as a context for peer engagement and support for LTC management and care. * to develop a conceptual framework for understanding the social practices that constitute self-care support in the community	1	Older peoples care	Observational; non-participatory netnographic approach	Posts from one publicly accessible UK based website and discussion forum explicitly targeting older adults.	7 months	* 181 relevant forum threads being identified during the search, which included 659 individual posts written by 322 unique community members. * Threads varied in length from one to 33 posts and the number of posts per user ranged from one to 29.	YES	Yes. The Flinders University Social and Behavioral Research Ethics Committee (project number 8559) provided ethical approval for this study.	Covert	* the central phenomenon was embedded included lived experience of health or aging-related issues, experiences of offline difficulties, and anonymity enabling self-disclosure and online disinhibition.	* community members posted about their experiences and requested support. * new members providing a description of problems and requesting information from other members. * focal point was often the poster and their situation rather than a specific problem. * These characterizations included the processes of sharing second stories	* members regularly used explicit information-seeking strategies that often increased their likelihood of a response and continued participation in the group. * The identity of the empathizing self typically manifested as responses to other members’ descriptions of problems and requests for support.	* The Support Seeking Self * Sharing Personal Experiences * Requesting Information and Advice From Other Members * The Empathizing Self * Sharing Second Stories and Providing Emotional Support * The Influencing Self * Providing Information and Advice to Other Users
Liang, B., & Scammon, D. L.	E‐Word‐of‐Mouth on health social networking sites: An opportunity for tailored health communication.	2011	US	Journal of Consumer Behaviour						x		Yes	to examine the types of social support and the content of messages transmitted via health SNSs and the extent to which these are tailored to users’ individual needs.	1	Ehealth support	single case study employing netnography; descriptive statistics for each datacategory and qualitative analysis	Forum posts from Dailystregth.org about obesity	Thus, we downloaded all posts in one thread generated within one month following the date the thread was initiated.We collected data in reverse order from the most recent threads generated one month before our study started to the oldest without considering seasonality. Posts included in our dataset span the years from 2006 to 2010.	A total of 90 threads with 882 postings. Each thread contained at least three posts, so that we could conduct meaningful analysis of each thread. Data collection continued until no new insights could be developed from the data.	NO	No data. Not discussed.	Covert	Characteristics of support seeking, giving, and follow-up: * Support seeking * Support giving * Follow-up	Message content * Similar personal background * Message themes * Situated learning: treatment; doctors; Thoughts and feelings. * Continuing learning
Litchman, M. L., Lewis, D., Kelly, L. A., & Gee, P. M.	Twitter analysis of# OpenAPS DIY artificial pancreas technology use suggests improved A1C and quality of life.	2019	US	Journal of diabetes science and technology						x		Yes	to examine Twitter data to understand how patients, caregivers, and care partners perceive open source artificial pancreas systems (OpenAOPS), the personal and emotional ramifications of using OpenAPS, and the influence of OpenAPS on daily life.	2	Caregiving	Qualitative netnography	Twitter tweets	Cross-sectional. January 1, 2016, and January 1, 2018	328 patients, caregivers, and care partners who generated 3347 tweets	YES	Partly, University of Utah ethics approval was sought; however, this work was considered exempt due to the public availability of tweets	Covert	1. OpenAPS Use Suggests Self-Reported A1C and Glucose Variability Improvement * tweets indicated their A1C was at their personal all-time low, while other tweets reported they had achieved the best A1C they’d seen in quite some time or their entire life.	2. OpenAPS Improves Sense of Diabetes Burden and Quality of Life * the greatest impact appeared to be on the emotional impact OpenAPS had on individuals and families affected by diabetes. *Individuals reported that OpenAPS allowed them to live their lives with minimal disruptions. 3. OpenAPS Is Perceived as Safe * Individuals reported a confidence in their ability to live with diabetes due to imp…	4. Patient/Caregiver–Provider Interaction Related to OpenAPS * some tweets indicated PWD were hesitant to bring up OpenAPS with their HCP, while others sought advice about how to approach HCPs about their OpenAPS use. 5. Technology Adaptation for User Needs * There were some tweets that focused on individuals who had difficulties getting all of the supplies needed to operate OpenAPS (ie, specific…
Moura, A. F., & Aschemann-Witzel, J.	Perspectives on sugar consumption expressed on social media by French-speaking and Danish-speaking parents	2021	Denmark	Social Science & Medicine						x		No	to provide insights into the dietetic beliefs and rationale behind sugar consumption among families in two distinct countries.	3	Eating disorder	Netnography; Thematic analysis	Message board of groups discussing; Facebook and others, and one documentary and the content of two TV shows,	Data collection began in September 2019	Parents discussing explicit food-related content. 59,854 words from France, and a word file with 41,232 words from Denmark.	YES	Yes. approved by Aarhus University’s ethics committee	Covert	1. Sugar-related concerns, meanings and beliefs 2. Parent-focused content: Pregnancy; Weight loss and sugar-free diet; Negative emotions; R 3. Child-focused content: Festivities; estriction; Child feeding concerns; Social aspects 4. Attitudes to online content on sugar: Acceptance; Non-commitment; Rejection
Nemec, M., Kolar, T., & Rusjan, B.	Online communities as a new source of exploring patient dissatisfaction	2018	Slovienia	Journal of Health Organization and Management.						x		No	to analyse whether internet forums are an appropriate source for identification of causes of dissatisfaction of patients with non-medical aspects of healthcare services	1	Patients	Netnography, content analysis technique for analyzing text data (Hsieh and Shannon, 2005).	Forum posts	Cross-sectional. Data were collected in January 2016 of forum posts between January 2012 and December 2015	A total of 139 individuals, users of selected forums reported about their unpleasant experiences with services in the healthcare sector, among which we detected 151 substantive comments (n¼151),	NO	No data. Not discussed.	Covert	Relationship and communication * Unfriendly communication of medical staff * Lack of empathy by the medical personnel * Failure to respect the patient’s privacy * Doctor pays insufficient attention to patient * Doctor does not take into account the wishes and needs of the patient * Unprofessional work attitude from the staff	Organization of medical treatment * Long waiting times in the waiting room * Excessively long waiting periods for doctor appointment * Difficulties in booking for an appointment * Poor coordination among medical institutions * Inefficient organization of work in medical institution	Approach and consistency in informing the patient * Patient lacks information regarding his medical treatment process * Lack of information about changes in the appointment date * Lack of information for the patient’s relatives	Better service in private vs public health organization. Inadequate equipment and space arrangement
Nimrod, G.	The fun culture in seniors’ online communities.	2011	Israel	The Gerontologist						x		Yes	to explore the fun culture in seniors’ online communities and to discover its unique qualities.	1	Older peoples care	Netnography; Quantitative content analysis of the data identified 13 main subjects discussed in the communities, including health, retirement, family relationships, and others.	Forum posts	Cross-sectional. April 1, 2007 and March 31, 2008 - a full year’s data from online communities	14 communities yielded 140,000 fun online posts during the research period (again, see Nimrod, 2010), it is reasonable to assume that the 6 communities together held at least 50,000 posts of that category.	NO	No data. Not discussed.	Covert	Contents—Types * Cognitive Games * Associative Games * Creative Games	Contents—Subjects * led to identifying seven main categories: “sex,” “gender differences,” “aging,” “grandparenting,” “faith,” “politics,” and “Alcohol.”	Participatory Behaviors * Selective Timing * Expressive Style * Personalization * Interpersonal Dynamics * Actors * Norms * Relationships
Numer, M., Holmes, D., Hammond, C., Joy, P., & Sinno, J. (2022).	Assemblages of excess and pleasures: The sociosexual uses of online and chemical technologies among men who have sex with men.	2022	Canada	Nursing Philosophy		x	x				x	No	(1) examine the ways in which online technologies and SDU are reimagining GBMSM communities and masculinities, (2) examine how the drive and desire for SDU flow through media platforms (i.e., mobile apps, websites, social media) and (3) inform public health and HIV prevention efforts on how to work within emerging GBMSM chemical cultures and online communities.	3	Sexual reproduction and health	Participatory; We ground our research methodology on netnographic principles (coupled with a discourse analysis).	Questionnaire and a semistructured interview.	No data	50 men, most were White/European young adults who identified as gay men.	NO	No data. Not discussed.	Overt	Theme 1—Assembling bodies and technologies: * The interplay of apps and drugs was often driven by the connections that participants expressed feeling or wanting to feel with each other. Theme 2—Becoming orgiastic * radical sex practices helped them attain the excesses of pleasure they desired.	Theme 3—Experiencing stigma * GBMSM assemblages and the social desires that produced them were often situated within a social context of multiple, widespread oppressions related to their gender and sexual identities.	Theme 4—Becoming machinic * entrapped in rigid or mechanical forms of interaction that participants saw as harmful or oppressive. Theme 5—Negotiating practices * GBMSM used app features creatively and tactfully to communicate their sexual practices and negotiate hookups based on mutual safety.
Poppi, F. I. M.	Pro domo sua: Narratives of sexual abstinence.	2021	Poland	Sexuality & Culture						x		Yes	to offer insight into narratives and interactional fantasizing that challenge common conceptions of sexual abstinence.	3	Sexual reproduction and health	Participatory; one-to-one interviews (n = 12) were conducted in writing through Skype or Telegram. * general qualitative-research analysis standards (Kvale and Brinkmann 2009).	Interviews and messageing	May and September 2018 and between March and April 2020	21 European, middle‐ and upper‐middle‐class women who have never engaged in sexual intercourse or who are sexually experienced but have discontinued sexual practices for some reason. Ranging from 25 to 55 years of age (average 37,9)	NO	All procedures performed in studies involving human participants were in accordance with the ethical standards of the institutional and/or national research committee and with the 1964 Helsinki declaration and its later amendments or comparable ethical standards.	Overt	Unicity Narratives * The way teenagers, adolescents and young adults consider themselves as worthy of particular consideration is expressed by their own uniqueness and their sense of what was right for them. Career Narratives * the women see sexual abstinence as a way to focus on their professional development	Alternative Pleasure Narratives * sexual abstinence can lead women to discover a range of pleasurable activities that otherwise would have been more difficult to experience. Social Pressure Narratives * sex is regarded as a crucial activity from which it is difficult to distance oneself, particularly because of the connotation of normality that characterizes it and the tension that arises when ab…	Recovering Narratives * see sexual abstinence as a way to regain emotional well-being after having experienced negative romances Femicide Narratives * adult women see refraining from the sexual dimension as a way to achieve a sense of safety from the tragedy of femicide.
Roland, D., Spurr, J., & Cabrera, D.	Preliminary Evidence for the Emergence of a Health Care Online Community of Practice: Using a Netnographic Framework for Twitter Hashtag Analytics	2017	UK	Journal of medical Internet research						x		Yes	to examine the emergence of an Online communities of practice through the study of social media interactions of the free open access medical education movement	2	Medical students	Observational; non-participatory; netnography. Kozinets	Twitter tweets	Cross-sectional of tweets published March 1, 2013, through August 31, 2015;	429,606 tweets from 49,459 users	YES	Yes. This study was deemed exempt from ethics board review by the English National Health Service Health Research Authority.	Covert	Evidence of a community organized around a scale-free topology network built on the hashtag #FOAMed, with an increasing number of users (nodes) and connections (links) manifested as impressions.	The community is organized around members with a high degree of influence (centrality) that functions as a major hub for communication and knowledge management.
Salzmann-Erikson, M	Space invaders–A netnographic study of how artefacts in nursing home environments exercise disciplining structures.	2016	Sweden	Nursing Inquiry	x	x	x			x	x	No	to present culturally situated artefacts as depicted in nursing home environments and to analyse the underlying understandings of disciplining structures that are manifested in these kinds of places	1	Older peoples care	Observational; non-participatory; netnography. Roper and Shapira’s	YouTube videos and online images	Cross-sectional	The data were comprised of 38 photographs and 13 videos, with a total length of 70.5 minutes.	NO	This study is not human subject research since the data were collected from open-access web pages that did not require any login or password and are fully accessible (cf. Kozinets 2009). Furthermore, the author did not interact with any individuals or the nursing homes. With respect to the nursing homes where the photographs and video clips were taken, the material is not re-published in this stu…	Covert	* The exercising of disciplinary structures through public areas * The exercising of disciplinary structures through orderliness * The exercising of disciplinary structures through the staff’s places * The exercising of disciplinary structures through devices
Salzmann-Erikson, M	Work life and family life collide: Online support for new fathers.	2017	Sweden	Workplace Health & Safety						x		Yes	to analyze online discussions about parental leave in relation to the work lives and private lives of new fathers	2	Parenhood	Observational; non-participatory; netnography.	Forum posts	Cross-sectional	The data included almost 100 threads of discussions, which had been saved on the forum during the past 4 years.	NO	The study accessed data that were publicly available on the Internet, so researchers were not required to secure consent from online participants (Kozinets, 2015; National Research Ethics Committee for Social Sciences and Humanities [NESH], 2014). However, the privacy, dignity, and integrity of individuals posting on the forum have been protected as possible (Bassett & O’Riordan, 2002; Bruckman, …	Covert	* Attitudes Expressed by Employers and Colleagues	* Ambivalent Feelings: Leaving Work but Longing to be Back
Salzmann-Erikson, M., & Eriksson, H.	Fathers sharing about early parental support in health-care - virtual discussions on an Internet forum.	2013	Sweden	Health & Social Care in the Community			x			x	x	No	to explore the ways in which new fathers visiting an Internet-based forum for fathers communicated their experiences of HCPS	2	Parenthood	Observational; non-participatory; netnography.	Forum posts	Cross-sectional	All relevant text from the forum was copied and pasted into an empty text document; links and pictures were excluded. In total, 200 threads were copied, resulting in 1203 pages in the text document. Analytical memos were also recorded during the dumping process.
Salzmann-Erikson, M., & Eriksson, H.	Torrenting values, feelings, and thoughts—Cyber nursing and virtual self-care in a breast augmentation forum.	2011	Sweden	International Journal of Qualitative Studies on Health and Well-Being		x	x	x		x	x	Yes	to explore the shared values, feelings, and thoughts within the culture of breast enlargement among women visiting Internet-based forums when considering and/or undergoing esthetic plastic surgery.	1	Plastic surgeon nursing	Observational; non-participatory; netnography.	Forum posts	Cross-sectional	The data amounted to a total of 720 threads or 5400 postings, equal to 2046 pages.	NO	The data collection and presentation of the findings are subsequent to the principles of international ethical standards that regard Internet pages that are free to access without a password as public (Bassett & O’Riordan, 2002; Bruckman, 2002; Enyon, Schroeder, & Fry, 2009; Janetzko, 2008; Kozinets, 2009; Walther, 2002; Wilkinson & Thelwall, 2010).	Covert	Supporting each other throughout the process * Supporting each other throughout the process * Managing decisions in the postoperation phase.	Supporting each other in relational issues * Being satisfied with oneself * Gaining acceptance. * Relating to the surgeons
Saxena, S., Amritesh, & Misra, S.	Consumer Value Preferences in Healthcare: Insights for Value-centred Management.	2021	India	Journal of Creating Value						x		No	to explores consumer value preferences in healthcare services	2	Healthcare consumers	Observational; non-participatory; netnography.	Reviews on doctors on www.healthgrades.com	Cross-sectional study; The extracted reviews were published between March 2020 and June 2020.	353 reviews	NO	No. Briefly discussed	Covert	Excellence * consumer’s value not only includes the quality of interaction between health staff and consumer but also the physical and extended social surroundings of the service environment. * Service excellence also includes other interactional elements such as responsiveness of the service provider, competence of employees, empathy and compassion, speed and time in service delivery. Control * …	Novelty * Novelty-seeking behaviour emphasizes at the utility acquired as a result of a consumer’s ability to arouse exercise of the intellect * , intellect means the ability to learn and enhance the knowledge about treatment and understanding of new technologies used in the treatment. Spirituality * consumers getting treated as a whole is much better than being treated for just an ailment. * Spi…	Ethics * consumer reviews revealed that consumers are often interested in consuming healthcare services that are truly ethical due to self-oriented reasons, that is, personal well-being or overall quality of life. Privacy * consumers, who perceive that their privacy is compromised, most often reported their overall experience as negative even if everything else went well during the interaction.
Schuman, D. L., Lawrence, K. A., & Pope, N.	Broadcasting war trauma: An exploratory netnography of veterans’ youtube vlogs	2019	US	Qualitative health research						x		Yes	to explore combat veterans’ milvlogs and to determine themes that emerged across the videos.	1	Mental health	Observational; non-participatory; netnography. A narrative lens was also used, given our focus on how socially disconnected.	17 military video blogs (milvlogs) posted by Iraq and Afghanistan veterans who self-published stories on military-related trauma to YouTube.	Cross-sectional study	* sample using critical case sampling, a type of purposive sampling that involves choosing a small number of the most illustrative cases to “yield the most information and have the greatest impact on the development of knowledge” * almost 3 hours of video	YES	Yes. we obtained University Institutional Review Board approval for this study	Partly covert; Although publicly available data were used, we engaged with participants and sought their consent.	* Motivation: “I make these videos because . . .” * Loss: “One of the hardest things.” * Managing symptoms: “I’m losing my fricking mind.” * Help-seeking: “Help me!” * Guilt and shame: “Don’t thank me for my service.” * Connecting to other veterans: “Other vets can talk to other vets because they’ve been through it.”	In essence, vloggers expressed feelings of alienation as they struggled with coping and self-management in a social environment that offered little understanding. As a positive response, they turned to YouTube as a way to tell their stories, connect with others, combat stigma, address issues of paramount concern to veterans—mental health care and military suicide— and engage in advocacy efforts.	Our findings suggest that vlogging served as a medium that facilitated connection with others, in individuals whose illness otherwise increases the likelihood of social isolation. Vlogging may, therefore, be a vehicle for telling stories that might not otherwise be told.
Song, Y. K.	“This Isn’t Being a Doctor.”—Qualitative Inquiry into the Existential Dimensions of Medical Student Burnout	2020	US	Medical Science Educator						x		Yes	to understand the lived experiences of students sharing their personal stories of burnout online	2	Mental health	Observatiional; non-participatory; netnography. Grounded Theory, inductive analysis	Reddit threads	Cross-sectional study	352 posts and their comments; December 11, 2009, the creation of the subreddit, to July 1, 2018.	NO	Not mentioned	Covert	Meaninglessness * Inefficient structuring of time * Pressure to maximize productivity * Prioritizing studying or work above all else * Financial pressures	Groundlessness * Systemic issues with medicine and medical education * Big life change/new stage in life * Hidden curriculum * Cut-throat culture or toxic environment * Demands and work expectations * Feelings of inadequacy * Residency applications * Ethical issues	Existential isolation * Hours * Picking specialty and matching * Lack of existential meaning * Working in a team * Unfriendliness or unhelpfulness * Commiseration on /r/medicalschool * Rekindling spark for medicine
Strand, M.	Attitudes towards disordered eating in the rock climbing community: a digital ethnography	2022	Sweden	Journal of Eating Disorders						x		Yes	to providing in-depth insight into the cultural dynamics behind ideas and attitudes concerning climbers’ eating behaviors, athletic performance, body image, and mental health issues over and above the straightforward notion of low weight as an advantage in an antigravitational sport.	2	Eating disorder	Observatiional; non-participatory; netnography. Thematic analysis	Reddit threads	Cross-sectional study	No information. 2 900 units of information extracted from the collected data. From year 2000. 520 forum posts discuss whether or not body image disturbance and disordered eating exist as real problems in the rock climbing community	NO	Due to its strictly observational nature, sole reliance on publicly available online data, and non-utilization of any personal data, ethical vetting was neither required nor available in accordance with Swedish Ethical Review Authority regulations. In order to ensure full anonymity, no online user names were collected, analyzed, or presented. The specific online communities under study have also …	Covert	1a. Yes, the problem exists 1b. Nah, it’s not that big a deal 1c. Disordered eating was more common in the past	A large majority of these accounts describe restrictive eating patterns, although a few mention binge eating and other symptoms. Subjective body image issues that are not necessarily associated with disordered eating	2a. Personal experiences of disordered eating 2b. Friends or relatives had disordered eating 2c. Body image issues 2d. Thin-shaming
Strand, M., & Gustafsson, S. A	Mukbang and disordered eating: a netnographic analysis of online eating broadcasts.	2020	Sweden	Culture, Medicine, and Psychiatry						x		Yes	to explore how viewers of mukbang videos relate their audience experiences to symptoms of disordered eating.	3	Eating disorder	Observatiional; non-participatory; netnography.	Youtube clips and Redit threads	Cross-sectional study	1316 user comments on 15 Youtube videos on 986 YouTube user comments; 330 Reddit user comments	NO	Since the study was of a strictly observational nature utilizing publically available online data, no ethical vetting was necessary according to Swedish law. In order to ensure full anonymity, no online user names (anonymous or otherwise) were collected, analyzed, or presented. For a more detailed discussion on research ethics in netnographic studies, see Langer and Beckman (2005).	Covert	the viewer perspective (1022 comments) - consisted ‘outsider’ perspective - users comment and discuss aspects of mukbang without describing any personal involvement.	the participant perspective (269 comments) - users take an ‘insider’ perspective in describing their own experiences of affect and behavior in response to watching mukbang videos 1. Limits eating 2. Increases eating 3. Ambivalence 4. Reduces loneliness 5. Reduces guilt about own eating 6. Obsessive and self-destructive	1. Envy and amazement 2. Body shaming 3. Supportive 4. Explanations 4a. Intensive physical exercise 4b. Restriction and purging behaviors 4c. ’Medical mystery’ 4d. Ethnicity 5. Developing into a trend
Thunborg, C., & Salzmann-Erikson, M.	A Qualitative Inquiry into the Complex Features of Strained Interactions: Analysis and Implications for Health Care Personnel.	2017	Sweden	The Permanente Journal						x		Yes	To examine the features of strained interactions and to discuss their relevance for health care settings.	1	Communication/Interactions	Observatiional; non-participatory; naturalistic netnography study design.	Youtube clips	Cross-sectional study; no data on threads date	The sample consisted of 30 video clips for a total of 122 minutes of data from YouTube video clips of strained interactions.	NO	This study focused on conducting research using data considered freely accessible on the Internet. The research was not conducted in a clinical setting involving patient-subjects. Nevertheless, key ethical principles that underlie research involving human subjects—for example, respect for individuals, beneficence, and justice25—guided this study. The presumption that because subjects make informa…	Covert	Unpredictability as a Feature of Strained Interactions * unpredictability in the turbulence * an irregular and unpredictable pattern, causing the situation to dissipate into turbulence	Sensitivity Dependence as a Feature of Strained Interactions * a small difference in the initial variables leads to huge differences in outcomes.	Resistibility as a Feature of Strained Interactions * Resistibility can be seen when a person is trying to protect one’s own privacy by action or argument
Van Hout, M. C., & Hearne, E.	Confessions of contemporary English opium-eaters: a netnographic study of consumer negotiation of over-the-counter morphine for misuse	2016	UK	Journal of Substance Use						x		Yes	to garner unique insight into the phenomena of misuse of OTC morphine-based medicines in the UK as reported via asynchronous interactions between unconnected online parties engaging in public webforum discussions	2	Substance use	Observational; non-participatory netnography. Empirical Phenomenological Psychological (EPP) five-step method (Karlsson, 1995) derived from Husserl’s (1970) phenomenology theory.	Discussion forums	Cross-sectional study; no data on threads date	402 identified threads (105 discussion threads remained after removal of duplicates) over 11 web-sites hosting forum activity around OTC morphine-based medicines were identified. Data was in total 53457 words	NO	In compliance with ethical protocols for netnographic research (Hsiung, 2000; Kozinets, 2010) researchers accessed publically available postings, maintained observational status and did not make personal contact with participants	Covert	* User decision-making and product choices - Availability, contents and potential uses - Product ingredients had changed - Prior codeine experiences	* Sourcing, pharmacy control and web retail - Perceptions of legality inferring ease of access to morphine - Restrictions imposed by pharmacy controls when suspicious of customer drug aberrant behaviour - Descriptions of uncomfortable experiences when pharmacists intervened	* Experiences and consumptive practices - Effects from X; described as ‘‘quite euphoric, floaty, very relaxed, ‘lush’ and ‘fiendish’, taking several hours to peak and lasting several hours - Mixing with soft drink (i.e. ‘‘Sprite’’) and holding ones nose recommended to promote consumption. - Awareness of potential harms associated with consumption of excessive amounts
Wallace, R., Costello, L., & Devine, A.	Netnographic slog: Creative elicitation strategies to encourage participation in an online community of practice for early education and care	2018	Australia	International Journal of Qualitative Methods						x		Yes	to examine the various innovative strategies used to elicit member participation in the SNAC online community.	3	Nutrition/childcare	An active and participatory netnographic method	Discussion forums	15 months	Online: conversation threads, posts, and comments (n = 1,179) Offline: In-depth, semistructured qualitative exit interviews were conducted with SNAC members (n=42)	YES	Ethics approval was granted by the Ethics Committee at Edith Cowan University (ECU; # 8727) to conduct this netnographic study. It is classified as human subjects research in ethics codes (Kozinets, 2010); therefore, explicit informed consent was obtained from all SNAC members as they registered for the website. Specific care was taken to protect the identity of SNAC members and the information t…	Overt/active	A few active SNAC members produced the majority of community content, therefore appearing to contribute most to the development of the SNAC community.	Many SNAC members read the discussion board content even if not actively contributing material themselves.	9% contributed by posting content on the discussion boards, rendering the majority of the membership (80%) as “passive-active”
Wilson-Nash, C.	Locked-in: the dangers of health service captivity and cessation for older adults and their carers during COVID-19.	2022	UK	Journal of Marketing Management						x		Yes	to explore the experiences of family caregivers, responsible for co-ordinating the healthcare of older adults experiencing vulnerability during the pandemic.	3	Older peoples care	Observational; non-participatory netnographic approach. Thematic analysis.	Data were collated from two online communities that support adult carers in the UK. The communities were considered public forums where viewing the posts and forum activity did not require a login or password.	6 months	Two forums, there were 322 forum topics and 2607 posts relating to caring for older adults during the pandemic. The sample included any adult family caregiver (aged 18+) caring for an older adult (65+) throughout the pandemic	NO	Due to the covert nature of the netnography, ethical issues were considered during the data collection, analysis and reporting in order to prevent harm to participants. Firstly, in relation to data collection, it was ensured that the users of the online communities were aware of the public nature of their posts. For instance, each website had clear exclaimers indicating that the forums are within…	Covert	Powerless: Unapproved changes to medical records; Poor quality service but powerless to change provider Voiceless: Muted by frontline Healthcare Professionals; Unable to complain Choiseless: Difficult to leave provider; Scarcity of services	Transformative Services Research Outcome: Vulnerability of patient; Mistrust of HCP; Resentment of HCP Service Cessation: Prematurely discharged; Evicted from residence; The service provider leaving	Power imbalance in the service impacts the consumer’s captivity within that service as they are powerless, voiceless and choiceless, which consequently increases the vulnerability felt by the consumer.

## Sheet: Blad2
ERB	Ethical consideration	Researcher involvement - Covert or Overt
NO	Neither is registration needed, so anyone can read or post comments. According to Whiteman (2012), internet forums which do not need registration can be freely used for research purposes. Also Kozinets (2010) declares that this kind of material, which is freely available and anonymous, could be used for research. J€arvinen-Tassopoulos (2011) supports this opinion, but she underlines that the mate…	Covert
NO	Posts which related information that could violate rules of anonymity and confidentiality or harm people, were deleted. This study was a Non-Intrusive, Web-Based Research without any direct implication of the researchers. As the online data were public and free of access [19], the study did not need approval from the French ethical bodies.	Covert
NO	All the data originated from open-access web pages, and none of the forums required any login or password. Moreover, no interaction with the forum posters took place, meaning that this cross-sectional observational study does not constitute human subject research. However, out of respect for the posters, their nicknames and the specific forum names have not been made public. Fictional nicknames a…	Covert
NO	Due to this the analysis is aggregated into broader themes with no reference to usernames to protect the identities of users. Any quotations containing information that could potentially be identifying have been modified without changing the sentiment. Otherwise all quotes appear with the same emphasis, spelling, grammar and use of emojis that they originally contained. No ethical approval was re…	Covert
NO	When constructing the research design, given the obviously sensitive nature of this inves-tigation, we paid attention to several ethical concerns, based on two factors: (1) a literaturereview on ethical issues and their management in qualitative research on Facebook (Kara &Pickering, 2017; Bhatia-Lin et al., 2019; Willis, 2019); and (2) a process of decision makingwhich took into consideration th…	Covert
NO	The data collection and presentation of the findings are sub_x0002_ject to the principles of international ethical standards for conducting covert archival and cross-sectional observational studies in openly accessible online forums (Bassett and O’Riordan 2002; Bruckman 2002; Walther 2002; Enyon, Sch_x0002_roeder and Fry 2009; Wilkinson and Thelwall 2010). No Nor_x0002_dic research ethics regulat…	Covert
NO	A fully accessible, open-access, social media platform that does not require any login or password were used, and principles of ethical standards for conducting online research were applied	Covert
NO	The data collection and presentation of the findings are subsequent to the principles of international ethical stan_x0002_dards (29–31). Although the study data are publicly available, guidelines from the Nordic Research Councils have been considered, including respecting the anonymity of the posters.	covert
NO	Principles of ethical standards for conducting research using online, open-access, social media platforms that do not require any login or password and are fully accessible have been applied	covert
NO	In keeping with the ethical commitments of the study to ensure anonymity of data, and following the guidance of Eriksson and Kovalainen (2008, p.106) which recommends ‘stripping all identifying information’ from netnographic data used in research, any personal details which might identify respondents are excluded.	covert
NO	No; discussed	Covert
NO	The study design was observational, not participatory, and used only publicly available archival data. The researchers did not elicit information from participants or participate in discussion. We considered the position of Eysenbach and Till [12] in the development of our methodology, aiming to reduce intrusiveness through passive analysis of anonymous, publicly available data. Our intention was…	Covert
NO	During our work with analysing the material, we initially tried to contact the bloggers for informed consent, but we did not succeed in establishing a satisfactory contact with all three bloggers. Therefore, we chose to use another strategy to conceal and protect the blogger’s identities, even though the blogs can be viewed as public communications. In order to minimise the risk of inconvenience …	Covert
NO	No. Not discussed	Covert
NO	No data. Not discussed.	Covert
NO	No data. Not discussed.	Covert
NO	No data. Not discussed.	Covert
NO	This study is not human subject research since the data were collected from open-access web pages that did not require any login or password and are fully accessible (cf. Kozinets 2009). Furthermore, the author did not interact with any individuals or the nursing homes. With respect to the nursing homes where the photographs and video clips were taken, the material is not re-published in this stu…	Covert
NO	The study accessed data that were publicly available on the Internet, so researchers were not required to secure consent from online participants (Kozinets, 2015; National Research Ethics Committee for Social Sciences and Humanities [NESH], 2014). However, the privacy, dignity, and integrity of individuals posting on the forum have been protected as possible (Bassett & O’Riordan, 2002; Bruckman, …	Covert
NO	Throughout this study, we were careful to comply with international ethical principles and standards concerning the use of the Internet as a research platform (Bassett & O’Riordan 2002, Bruckman 2002, Walther 2002, Janetzko 2008, Enyon et al. 2009, Kozinets 2009, Wilkinson & Thelwall 2010). Although the data used were publicly available, the data collection, analysis and presentation of the findi…	Covert
NO	The data collection and presentation of the findings are subsequent to the principles of international ethical standards that regard Internet pages that are free to access without a password as public (Bassett & O’Riordan, 2002; Bruckman, 2002; Enyon, Schroeder, & Fry, 2009; Janetzko, 2008; Kozinets, 2009; Walther, 2002; Wilkinson & Thelwall, 2010).	Covert
NO	No. Briefly discussed	Covert
NO	Not mentioned	Covert
NO	Due to its strictly observational nature, sole reliance on publicly available online data, and non-utilization of any personal data, ethical vetting was neither required nor available in accordance with Swedish Ethical Review Authority regulations. In order to ensure full anonymity, no online user names were collected, analyzed, or presented. The specific online communities under study have also …	Covert
NO	Since the study was of a strictly observational nature utilizing publically available online data, no ethical vetting was necessary according to Swedish law. In order to ensure full anonymity, no online user names (anonymous or otherwise) were collected, analyzed, or presented. For a more detailed discussion on research ethics in netnographic studies, see Langer and Beckman (2005).	Covert
NO	This study focused on conducting research using data considered freely accessible on the Internet. The research was not conducted in a clinical setting involving patient-subjects. Nevertheless, key ethical principles that underlie research involving human subjects—for example, respect for individuals, beneficence, and justice25—guided this study. The presumption that because subjects make informa…	Covert
NO	In compliance with ethical protocols for netnographic research (Hsiung, 2000; Kozinets, 2010) researchers accessed publically available postings, maintained observational status and did not make personal contact with participants	Covert
NO	Due to the covert nature of the netnography, ethical issues were considered during the data collection, analysis and reporting in order to prevent harm to participants. Firstly, in relation to data collection, it was ensured that the users of the online communities were aware of the public nature of their posts. For instance, each website had clear exclaimers indicating that the forums are within…	Covert
YES	approval for the study was obtained from the university Institutional Review Board. We also obtained permission from the moderator of the PPD group to analyze forum messages for research purposes. Informed consent could not be obtained from forum participants (also known as posters) because participants did not disclose email addresses or contact information in the forum. To protect the identity …	Covert
YES	Thirdly, this study was conducted in accordance with the international ethical standards concerning the use of the Internet as a research platform (Bassett & O’riordan, 2002; Bruckman, 2002; Thelwall & Wilkinson, 2010) and the ethical guidelines for psychological research laid down by the Italian Psychological Association (AIP). The study was approved by the first Author’s University Research Eth…	Covert
YES	The University of Auckland Human Participants Ethics Committee (UAHPEC)—who approve research projects through a peer-review process—exempt researchers using published or publicly available data from requiring ethics approval1 (UAHPEC, 2019). It has been argued that when data are collected anonymously in the public domain/online communities (certainly the case for our communities), informed consen…	Covert	UNI
YES	The use of data for this study was deemed acceptable by the Research Ethics Committee of the State University of Feira de Santana (protocol # 2.178.649; Certificate of Presentation for Ethical Appreciation # 67435817.0.0000.0053) and fulfilled the criteria for the reutilization of copyright-protected information. We followed the regulations for acceptable use according to Brazilian statutes, Reso…	Covert	UNI
YES	The current study was purely cross-sectional and observational, analysing data from a publically available source without any intervention or interaction with forum posters. The study was therefore not considered human subject research and consent was not required, a common perspective in Internet research scholarship he current study was purely cross-sectional and observational, analysing data f…	Covert	UNI
YES	We followed the ethical criteria defined by Kozinet [32] and Convery et al. [71] for the netnography. In addition to the authorization letter we obtained from the President of the “Vivre sans thyroïde” forum to carry out the netnography, we also individually contacted each of the 21 forum members we followed. We informed them about the research, how it would be carried out, and its objectives. Th…	Covert
YES	The comments analysed here were not provided for research purposes, and commenters are not aware that we have used them for this. They have, therefore, not provided informed consent to take part in the research. However, comments were posted on publically available websites, and commenters were made aware that others could view their comments [83] (see DailyMail.co.uk). We sought permission from …	covert	UNI
YES	Ethics Committee Approval: Ege University Health Sciences Scientific Research and Publication Board; 270-2017. Informed Consent: Permissions of the moderators were obtained before the shares of the two network groups in this study were evaluated within the scope of the research. Personal privacy and parental nicknames were not shared.	Covert	UNI
YES	Yes. We obtained ethical approval for this study in March 2012 from the UK NHS National Research Ethics Service and the University of Manchester Research Ethics Committee.With the charity’s permission, we collected all messages posted during	Covert
YES	Yes. The Flinders University Social and Behavioral Research Ethics Committee (project number 8559) provided ethical approval for this study.	Covert	UNI
YES	Partly, University of Utah ethics approval was sought; however, this work was considered exempt due to the public availability of tweets	Covert	UNI
YES	Yes. approved by Aarhus University’s ethics committee	Covert	UNI
YES	Yes. This study was deemed exempt from ethics board review by the English National Health Service Health Research Authority.	Covert
	TO be added	Covert
NO	not mentioned	Covert phase I, overt phase II				ERB	No
YES	This project was reviewed and declared exempt by the Duke University Institution Review Board (Pro00104522).	No information avaible	UNI		Covert
NO	followed Kozinets’(2002) ethical guidelines for netnographic research, witha single exception. The ethical procedures included: i) disclosing the researchers’presence, affiliations, and research objectives to the OHCs and its participants; ii)securing the confidentiality and anonymity of all participants, by using pseudonymsinstead of forum’s nicknames and not disclosing the name of the OHCs iii)…	Overt			Overt
NO	No data. Not discussed.	Overt
NO	All procedures performed in studies involving human participants were in accordance with the ethical standards of the institutional and/or national research committee and with the 1964 Helsinki declaration and its later amendments or comparable ethical standards.	Overt
YES	The study was guided by Resolution 466/12(13) and obtained approval of the Research Ethics Committee at the Federal University of Ceará. The anonymity of the adolescents was guaranteed; they were identified only by their gender and type of school in which they studied, i.e. an adolescent public school student (PUAS) or attending a private school (PRAS).	Overt
YES	Institutional Review Board Statement Not applicable. Informed Consent Statement Informed consent was obtained from all subjects involved in the study.	Overt
YES	Ethical approval was obtained from the Flinders University Social and Behavioral Research Ethics Committee	Overt	UNI
YES	Ethics approval was granted by the Ethics Committee at Edith Cowan University (ECU; # 8727) to conduct this netnographic study. It is classified as human subjects research in ethics codes (Kozinets, 2010); therefore, explicit informed consent was obtained from all SNAC members as they registered for the website. Specific care was taken to protect the identity of SNAC members and the information t…	Overt/active	UNI
YES	When selecting excerpts we have been careful not to use the most sensitive material presented but only those aspects of the discussions that are relevant for our research questions. The excerpts are originally in Swedish and have subsequently been translated into English. In order to avoid any unforeseen link between an excerpt and an individual, all names of places and people have been anonymise…	Overt/moderator of forums
YES	Yes. we obtained University Institutional Review Board approval for this study	Partly covert; Although publicly available data were used, we engaged with participants and sought their consent.	UNI
